# Supplementary material for: Uncovering Genetic Diversity and Adaptive Candidate Genes in the Mugalzhar Horse Breed Using Whole-Genome Sequencing Data
Source: Animals (Basel). 2025 Sep 11;15(18):2667. doi: 10.3390/ani15182667 (PMC12466398; doi:10.3390/ani15182667)
Supplement: Supplementary file 1 [file animals-15-02667-s001.zip]

Archive with 2 entries (2 files):
- Supplementary Information.pdf
- Supplementary Tables S1-S4.pdf
